# Supplementary material for: In vitro 5-LOX inhibitory and antioxidant potential of isoxazole derivatives
Source: PLoS One. 2024 Oct 4;19(10):e0297398. doi: 10.1371/journal.pone.0297398 (PMC11452043; doi:10.1371/journal.pone.0297398)
Supplement: S1 Raw data — (XLSX) [file pone.0297398.s001.xlsx]

## Sheet: Sheet1
			RAW Data of In Vitro 5- LOX Anti-inflammatory Activity of Synthesized Isoxazole Compounds against Montelukast as standard.
C1			C2			C3			C4			C5			C6			C7			C8			C9			C10			Montelukast
Concentration µg/ml	Mean	SEM	N	Mean	SEM	N	Mean	SEM	N	Mean	SEM	N	Mean	SEM	N	Mean	SEM	N	Mean	SEM	N	Mean	SEM	N	Mean	SEM	N	Mean	SEM	N	Mean	SEM	N
1000	74.94	1.07	3	75.63	1.87	3	89.93	1.73	3	71.92	0.51	3	91.3	1.42	3	94.58	1.12	3	94.8	0.9	3	86.7	1.91	3	81.42	0.43	3	73.31	0.35	3	94.08	1.04	3
500	71.39	0.6	3	71.12	0.54	3	85.94	0.91	3	67.27	0.58	3	87.78	0.45	3	91.4	0.2	3	90.94	1.13	3	82.7	1.91	3	78.56	1.06	3	70.34	0.9	3	87.45	0.9	3
250	67.58	0.56	3	68.79	1.08	3	81.9	1.32	3	62.41	0.55	3	84.44	0.86	3	88.85	1.26	3	86.72	1.01	3	78.3	2.67	3	74.9	2.45	3	66.78	0.34	3	81.58	1.63	3
125	62.29	1.43	3	63.79	1.08	3	77.51	0.59	3	57.4	0.76	3	79.72	1.89	3	85.08	1.26	3	81.84	0.3	3	75.3	1.67	3	70.4	0.82	3	61.23	0.65	3	76.4	1.2	3
62.5	56.37	0.58	3	58.2	0.47	3	74.8	1.41	3	51.24	0.8	3	75.29	1.64	3	81.9	0.96	3	78.8	1.5	3	71.03	1.79	3	67.33	1.66	3	55.34	1.34	3	71.8	0.9	3
				RAW Data of In Vitro DPPH enzyme inhibition investigation of synthesized Isoxazole derivatives, using ascorbic acid as reference drug.
C1			C2			C3			C4			C5			C6			C7			C8			C9			C10			Ascorbic acid
Concentration µg/ml	Mean	SEM	N	Mean	SEM	N	Mean	SEM	N	Mean	SEM	N	Mean	SEM	N	Mean	SEM	N	Mean	SEM	N	Mean	SEM	N	Mean	SEM	N	Mean	SEM	N	Mean	SEM	N
1000	82.36	0.57	3	86.91	1.3	3	92.51	0.62	3	87.65	1.32	3	92.63	0.64	3	91.63	0.55	3	88.63	1.57	3	83.53	0.2	3	81.85	0.18	3	88.88	0.89	3	92.51	0.69	3
500	77.85	2.24	3	81.26	1.27	3	87.65	0.7	3	84.42	0.43	3	88.45	0.55	3	88.45	0.49	3	84.17	0.15	3	78.62	0.17	3	76.59	0.3	3	83.54	0.6	3	87.65	0.42	3
250	72.08	0.47	3	76	0.3	3	82.25	0.55	3	78.25	1.4	3	83.53	0.41	3	83.53	0.45	3	78.1	0.14	3	73.42	0.11	3	69.75	0.14	3	75.01	0.97	3	82.25	0.72	3
125	67.9	0.96	3	69.54	0.5	3	79.37	0.69	3	72.22	1.28	3	79.42	0.46	3	78.42	0.66	3	72.89	0.17	3	66.2	0.15	3	64.47	9.49	3	67.68	0.22	3	79.37	0.71	3
62.5	62.28	0.57	3	66.76	0.58	3	75.72	0.51	3	65.03	0.48	3	76.1	0.64	3	73.72	0.64	3	66.78	0.72	3	61.35	0.18	3	59.12	0.34	3	59.82	0.95	3	77.72	0.59	3
